# Supplementary material for: Group structure and individual relationships of sanctuary-living Grauer’s gorillas (Gorilla beringei graueri)
Source: PLoS One. 2024 Jan 17;19(1):e0295561. doi: 10.1371/journal.pone.0295561 (PMC10793932; doi:10.1371/journal.pone.0295561)
Supplement: S1 Dataset — This csv file contains the association data analyzed in the main text. (CSV) [file pone.0295561.s001.csv]

Date	Observed Gorillas
220508	AMA SHA
220508	ITE LUB
220508	KAL NDJ
220508	KIG MAP
220508	PIN SER
220508	ISA
220508	MUY
220508	TUM
220508	LUL
220509	ISA PIN
220509	KAL NDJ
220509	KAL SHA
220509	KIG PIN
220509	LUB SHA
220509	AMA
220509	ITE
220509	MAP
220509	MUY
220509	SER
220509	TUM
220509	LUL
220510	AMA LUL
220510	ISA PIN
220510	KIG NDJ
220510	KIG SHA
220510	LUB MAP
220510	LUB TUM
220510	MUY SER
220510	SHA LUL
220510	ITE
220510	KAL
220511	AMA
220511	ISA
220511	ITE
220511	KAL
220511	KIG
220511	LUB
220511	MAP
220511	MUY
220511	NDJ
220511	PIN
220511	SER
220511	SHA
220511	TUM
220511	LUL
220512	AMA
220512	ISA
220512	ITE
220512	KAL
220512	KIG
220512	LUB
220512	MAP
220512	MUY
220512	NDJ
220512	PIN
220512	SER
220512	SHA
220512	TUM
220512	LUL
220513	AMA KAL
220513	AMA NDJ
220513	KIG MAP
220513	LUB MUY
220513	LUB PIN
220513	TUM
220513	LUL
220514	AMA LUB
220514	ISA TUM
220514	ITE PIN
220514	PIN LUL
220514	KAL
220514	KIG
220514	MAP
220514	MUY
220514	NDJ
220515	AMA
220515	ISA
220515	ITE
220515	KAL
220515	KIG
220515	LUB
220515	MAP
220515	MUY
220515	NDJ
220515	PIN
220515	SER
220515	SHA
220515	TUM
220515	LUL
220516	AMA ISA
220516	AMA LUB
220516	AMA MUY
220516	KAL NDJ
220516	ITE
220516	KIG
220516	MAP
220516	PIN
220516	SER
220516	SHA
220516	TUM
220516	LUL
220518	AMA LUB
220518	AMA NDJ
220518	ISA MUY
220518	ITE SER
220518	KAL KIG
220518	KAL PIN
220518	KAL SHA
220518	SER TUM
220518	MAP
220518	LUL
220520	AMA LUB
220520	AMA NDJ
220520	KAL KIG
220520	KAL PIN
220520	KAL SHA
220520	MAP MUY
220520	MAP LUL
220520	ISA
220520	ITE
220520	SER
220520	TUM
220521	MAP MUY
220521	MAP LUL
220521	NDJ LUL
220521	PIN SER
220521	AMA
220521	ISA
220521	ITE
220521	KAL
220521	KIG
220521	LUB
220521	SHA
220521	TUM
220522	AMA KAL
220522	AMA MAP
220522	AMA NDJ
220522	KAL KIG
220522	KIG MUY
220522	KIG LUL
220522	PIN SER
220522	LUB
220522	SHA
220523	AMA ISA
220523	AMA KAL
220523	KAL MUY
220523	KAL TUM
220523	PIN SER
220523	PIN LUL
220523	SHA LUL
220523	ITE
220523	KIG
220523	LUB
220523	MAP
220523	NDJ
220524	AMA KIG
220524	AMA LUB
220524	ISA MUY
220524	KAL MUY
220524	KAL LUL
220524	MAP LUL
220524	TUM LUL
220524	ITE
220524	NDJ
220524	PIN
220524	SER
220524	SHA
220525	ITE MUY
220525	ITE NDJ
220525	TUM LUL
220525	AMA
220525	ISA
220525	KAL
220525	KIG
220525	LUB
220525	MAP
220525	PIN
220525	SER
220525	SHA
220526	AMA KAL
220526	AMA MAP
220526	KAL KIG
220526	MAP MUY
220526	MUY LUL
220526	SER SHA
220526	ISA
220526	ITE
220526	LUB
220526	NDJ
220526	PIN
220526	TUM
220527	AMA MUY
220527	ISA LUB
220527	KAL PIN
220527	KAL SHA
220527	KIG SHA
220527	LUB NDJ
220527	ITE
220527	MAP
220527	SER
220527	TUM
220527	LUL
220529	AMA ISA
220529	AMA NDJ
220529	KIG MAP
220529	KIG LUL
220529	MAP MUY
220529	MAP PIN
220529	KAL
220529	SER
220529	SHA
220531	AMA PIN
220531	AMA LUL
220531	KAL
220531	LUB
220531	MUY
220531	NDJ
220531	SHA
220601	AMA ISA
220601	AMA MAP
220601	AMA MUY
220601	ITE LUL
220601	KIG PIN
220601	LUB SHA
220601	KAL
220601	NDJ
220601	SER
220601	TUM
220602	AMA ISA
220602	AMA NDJ
220602	ITE KIG
220602	ITE PIN
220602	ITE LUL
220602	LUB MAP
220602	LUB SHA
220602	MUY NDJ
220602	KAL
220602	SER
220602	TUM
220603	AMA KAL
220603	AMA LUB
220603	AMA TUM
220603	KAL MUY
220603	NDJ SER
220603	NDJ LUL
220603	KIG
220603	MAP
220603	PIN
220605	ISA MAP
220605	ISA TUM
220605	ITE KAL
220605	ITE LUL
220605	LUB NDJ
220605	LUB SER
220605	AMA
220605	KIG
220605	MUY
220605	PIN
220605	SHA
220606	AMA MAP
220606	ITE KAL
220606	LUB SHA
220606	ISA
220606	KIG
220606	MUY
220606	NDJ
220606	PIN
220606	SER
220606	TUM
220606	LUL
220607	AMA KIG
220607	AMA MAP
220607	AMA TUM
220607	ISA KAL
220607	LUB SHA
220607	ITE
220607	MUY
220607	NDJ
220607	PIN
220607	SER
220607	LUL
220608	AMA KAL
220608	AMA MUY
220608	KAL KIG
220608	PIN TUM
220608	PIN LUL
220608	ITE
220608	NDJ
220608	SHA
220609	AMA ISA
220609	AMA ITE
220609	AMA SHA
220609	KIG MAP
220609	MUY NDJ
220609	PIN SER
220609	PIN TUM
220609	KAL
220609	LUB
220609	LUL
220610	AMA
220610	KAL
220610	KIG
220610	LUB
220610	MAP
220610	MUY
220610	NDJ
220610	PIN
220610	SER
220610	SHA
220610	TUM
220610	LUL
220611	AMA KAL
220611	ITE MAP
220611	ISA
220611	KIG
220611	LUB
220611	MUY
220611	NDJ
220611	PIN
220611	SER
220611	SHA
220611	TUM
220611	LUL
220612	AMA ISA
220612	AMA MAP
220612	NDJ PIN
220612	ITE
220612	KAL
220612	KIG
220612	MUY
220612	SHA
220612	TUM
220613	AMA KIG
220613	AMA NDJ
220613	LUB MUY
220613	PIN SHA
220613	ISA
220613	ITE
220613	KAL
220613	MAP
220613	SER
220613	TUM
220613	LUL
220614	AMA ISA
220614	AMA LUB
220614	AMA SHA
220614	KAL PIN
220614	MAP NDJ
220614	MAP TUM
220614	ITE
220614	KIG
220614	MUY
220614	SER
220614	LUL
220615	AMA ITE
220615	AMA TUM
220615	LUB MAP
220615	LUB NDJ
220615	PIN SER
220615	PIN LUL
220615	SER SHA
220615	ISA
220615	KAL
220615	KIG
220615	MUY
220618	AMA LUB
220618	AMA SHA
220618	KAL MAP
220618	KAL MUY
220618	MUY PIN
220618	KIG
220618	NDJ
220618	SER
220618	LUL
220619	AMA ISA
220619	AMA TUM
220619	KIG MUY
220619	KIG NDJ
220619	SER LUL
220619	ITE
220619	KAL
220619	PIN
220620	AMA ISA
220620	AMA KIG
220620	AMA MUY
220620	AMA LUL
220620	LUB MAP
220620	LUB PIN
220620	SER SHA
220620	ITE
220620	KAL
220620	NDJ
220620	TUM
220621	ISA KAL
220621	ISA MAP
220621	MAP MUY
220621	MAP LUL
220621	SER SHA
220621	AMA
220621	KIG
220621	LUB
220621	NDJ
220621	PIN
220622	AMA KAL
220622	AMA MAP
220622	KIG LUB
220622	KIG SHA
220622	MUY NDJ
220622	NDJ PIN
220622	ISA
220622	ITE
220622	SER
220622	TUM
220622	LUL
220623	AMA ISA
220623	AMA KIG
220623	AMA SHA
220623	KIG LUB
220623	NDJ PIN
220623	NDJ TUM
220623	ITE
220623	KAL
220623	MAP
220623	MUY
220623	SER
220623	LUL
220624	ISA NDJ
220624	ISA SHA
220624	KIG MAP
220624	PIN SER
220624	AMA
220624	ITE
220624	KAL
220624	LUB
220624	MUY
220624	TUM
220624	LUL
220625	AMA
220625	ISA
220625	ITE
220625	KAL
220625	KIG
220625	LUB
220625	MAP
220625	MUY
220625	NDJ
220625	PIN
220625	SER
220625	SHA
220625	TUM
220625	LUL
220626	AMA ISA
220626	AMA KAL
220626	LUB SHA
220626	NDJ PIN
220626	ITE
220626	KIG
220626	MAP
220626	MUY
220626	SER
220626	TUM
220626	LUL
220627	AMA KAL
220627	AMA MAP
220627	MUY NDJ
220627	MUY LUL
220627	ISA
220627	ITE
220627	KIG
220627	LUB
220627	PIN
220627	SER
220627	SHA
220627	TUM
220628	AMA KAL
220628	AMA SHA
220628	KIG SHA
220628	LUB PIN
220628	MUY NDJ
220628	MUY LUL
220628	ISA
220628	ITE
220628	MAP
220628	SER
220628	TUM
220629	AMA KIG
220629	AMA MAP
220629	AMA NDJ
220629	ITE KAL
220629	ITE MUY
220629	PIN TUM
220629	ISA
220629	LUB
220629	SER
220629	SHA
220629	LUL
220701	AMA LUB
220701	AMA PIN
220701	ISA ITE
220701	ISA MUY
220701	KIG LUL
220701	MAP NDJ
220701	MAP SHA
220701	KAL
220701	SER
220701	TUM
220702	AMA ISA
220702	AMA NDJ
220702	KAL LUB
220702	KAL SHA
220702	MAP MUY
220702	KIG
220702	PIN
220702	LUL
220703	ISA ITE
220703	ISA MUY
220703	KIG NDJ
220703	MUY NDJ
220703	SHA LUL
220703	AMA
220703	KAL
220703	LUB
220703	MAP
220703	PIN
220703	SER
220703	TUM
220704	AMA ISA
220704	AMA TUM
220704	ISA MAP
220704	ITE TUM
220704	ITE LUL
220704	KIG PIN
220704	KIG SHA
220704	MUY SER
220704	NDJ SHA
220704	KAL
220704	LUB
220705	AMA
220705	ISA
220705	ITE
220705	KAL
220705	KIG
220705	LUB
220705	MAP
220705	MUY
220705	NDJ
220705	PIN
220705	SER
220705	SHA
220705	TUM
220705	LUL
220706	AMA KAL
220706	AMA TUM
220706	ISA MAP
220706	ISA PIN
220706	ISA SHA
220706	ITE NDJ
220706	MUY SER
220706	KIG
220706	LUB
220706	LUL
220707	AMA KAL
220707	AMA MUY
220707	LUB NDJ
220707	LUB PIN
220707	PIN TUM
220707	ITE
220707	KIG
220707	MAP
220707	LUL
220708	AMA ISA
220708	AMA NDJ
220708	KAL KIG
220708	KAL TUM
220708	LUB SER
220708	NDJ SHA
220708	NDJ LUL
220708	ITE
220708	MAP
220708	MUY
220708	PIN
220710	ITE
220710	LUB
220710	PIN
220710	SER
220710	SHA
220710	LUL
220712	AMA ISA
220712	AMA MUY
220712	KAL LUB
220712	KAL SHA
220712	MUY PIN
220712	MUY TUM
220712	PIN LUL
220712	KIG
220712	MAP
220712	NDJ
220712	SER
220713	AMA ISA
220713	AMA MAP
220713	AMA SHA
220713	ISA TUM
220713	KAL NDJ
220713	NDJ PIN
220713	SER SHA
220713	SER LUL
220713	ITE
220713	KIG
220713	LUB
220713	MUY
220714	AMA MAP
220714	AMA PIN
220714	ISA SHA
220714	ITE SER
220714	PIN LUL
220714	SER TUM
220714	KAL
220714	KIG
220714	LUB
220714	MUY
220714	NDJ
220715	AMA ISA
220715	AMA MAP
220715	KIG MUY
220715	MAP SER
220715	PIN SHA
220715	PIN LUL
220715	ITE
220715	KAL
220715	LUB
220715	NDJ
220715	TUM
220716	AMA KAL
220716	ISA NDJ
220716	KIG TUM
220716	MAP MUY
220716	PIN SHA
220716	ITE
220716	LUB
220716	SER
220716	LUL
220717	AMA KAL
220717	AMA MAP
220717	KAL KIG
220717	PIN SHA
220717	ISA
220717	MUY
220717	NDJ
220717	SER
220717	TUM
220717	LUL
220718	AMA
220718	ISA
220718	ITE
220718	KAL
220718	KIG
220718	LUB
220718	MAP
220718	MUY
220718	NDJ
220718	PIN
220718	SER
220718	SHA
220718	TUM
220718	LUL
220719	AMA MUY
220719	AMA LUL
220719	ISA KAL
220719	ISA NDJ
220719	MAP MUY
220719	ITE
220719	KIG
220719	PIN
220719	TUM
220721	AMA MUY
220721	AMA SER
220721	ISA ITE
220721	ISA KAL
220721	ISA MAP
220721	ITE NDJ
220721	MAP SHA
220721	PIN TUM
220721	KIG
220721	LUB
220721	LUL
220722	ISA ITE
220722	ITE PIN
220722	MAP NDJ
220722	NDJ SHA
220722	SER SHA
220722	AMA
220722	KAL
220722	KIG
220722	LUB
220722	MUY
220722	TUM
220722	LUL
220723	ISA PIN
220723	ITE KIG
220723	KIG MUY
220723	PIN LUL
220723	AMA
220723	KAL
220723	LUB
220723	MAP
220723	NDJ
220723	SER
220723	SHA
220723	TUM
220724	AMA LUB
220724	ISA NDJ
220724	KAL PIN
220724	MAP LUL
220724	MUY SHA
220724	MUY TUM
220724	ITE
220724	KIG
220724	SER
220725	AMA ISA
220725	AMA LUL
220725	KAL NDJ
220725	LUB SHA
220725	ITE
220725	KIG
220725	MAP
220725	MUY
220725	PIN
220725	SER
220725	TUM
220726	AMA
220726	ISA
220726	ITE
220726	KAL
220726	KIG
220726	LUB
220726	MAP
220726	MUY
220726	NDJ
220726	PIN
220726	SER
220726	SHA
220726	TUM
220726	LUL
220727	AMA NDJ
220727	KAL LUL
220727	MAP PIN
220727	PIN TUM
220727	SER SHA
220727	SHA LUL
220727	ISA
220727	ITE
220727	KIG
220727	LUB
220727	MUY
220728	AMA KAL
220728	AMA PIN
220728	LUB SER
220728	LUB SHA
220728	NDJ TUM
220728	TUM LUL
220728	ISA
220728	ITE
220728	KIG
220728	MAP
220728	MUY
220729	AMA NDJ
220729	KAL SHA
220729	KIG NDJ
220729	LUB SER
220729	SER TUM
220729	ISA
220729	ITE
220729	MAP
220729	MUY
220729	PIN
220729	LUL
220730	AMA ITE
220730	AMA MAP
220730	LUB SHA
220730	LUB LUL
220730	MAP PIN
220730	PIN SER
220730	ISA
220730	KAL
220730	KIG
220730	MUY
220730	NDJ
220730	TUM
220731	AMA
220731	ISA
220731	ITE
220731	KAL
220731	KIG
220731	LUB
220731	MAP
220731	MUY
220731	NDJ
220731	PIN
220731	SER
220731	SHA
220731	TUM
220731	LUL
220801	AMA MAP
220801	ISA MUY
220801	KIG TUM
220801	SER LUL
220801	ITE
220801	KAL
220801	LUB
220801	NDJ
220801	PIN
220801	SHA
220802	AMA ISA
220802	KAL KIG
220802	KAL NDJ
220802	PIN LUL
220802	MAP
220802	MUY
220802	SER
220802	SHA
220802	TUM
220803	KAL KIG
220803	LUB SHA
220803	MAP PIN
220803	AMA
220803	ISA
220803	ITE
220803	MUY
220803	NDJ
220803	SER
220803	TUM
220803	LUL
220804	AMA MAP
220804	AMA PIN
220804	ITE LUB
220804	MUY SHA
220804	MUY TUM
220804	PIN SER
220804	ISA
220804	KAL
220804	KIG
220804	NDJ
220804	LUL
220805	AMA SHA
220805	AMA LUL
220805	KAL MAP
220805	LUB SER
220805	MAP NDJ
220805	KIG
220805	MUY
220805	TUM
220806	ISA
220806	TUM
220807	AMA NDJ
220807	AMA TUM
220807	ISA LUB
220807	ISA SER
220807	ITE SHA
220807	NDJ PIN
220807	SHA LUL
220807	KAL
220807	KIG
220807	MAP
220807	MUY
220808	AMA MAP
220808	ISA LUL
220808	KAL KIG
220808	LUB NDJ
220808	MUY SER
220808	ITE
220808	PIN
220808	SHA
220808	TUM
220810	AMA KIG
220810	AMA MAP
220810	KAL MUY
220810	PIN SHA
220810	TUM LUL
220810	ISA
220810	LUB
220810	NDJ
220810	SER
220811	AMA MAP
220811	KAL PIN
220811	KAL LUL
220811	ISA
220811	ITE
220811	KIG
220811	LUB
220811	MUY
220811	NDJ
220811	SER
220811	SHA
220811	TUM
220823	AMA ITE
220823	AMA NDJ
220823	KIG LUB
220823	MUY NDJ
220823	MUY TUM
220823	PIN SER
220823	ISA
220823	KAL
220823	MAP
220823	SHA
220823	LUL
220824	AMA ISA
220824	AMA KAL
220824	KAL LUB
220824	MUY NDJ
220824	MUY TUM
220824	ITE
220824	KIG
220824	MAP
220824	PIN
220824	SER
220824	SHA
220824	LUL
220825	AMA LUB
220825	NDJ PIN
220825	NDJ SHA
220825	SHA LUL
220825	ISA
220825	ITE
220825	KAL
220825	KIG
220825	MAP
220825	MUY
220825	SER
220825	TUM
220826	AMA PIN
220826	ISA MUY
220826	KAL KIG
220826	KIG MAP
220826	PIN LUL
220826	ITE
220826	LUB
220826	NDJ
220826	SER
220826	SHA
220826	TUM
220827	AMA KAL
220827	AMA MAP
220827	ITE NDJ
220827	LUB SER
220827	SHA TUM
220827	ISA
220827	KIG
220827	MUY
220827	PIN
220827	LUL
220829	AMA KIG
220829	AMA NDJ
220829	LUB MAP
220829	SER SHA
220829	SHA LUL
220829	ISA
220829	ITE
220829	KAL
220829	MUY
220829	PIN
220829	TUM
220830	AMA ISA
220830	AMA KIG
220830	KAL MAP
220830	KAL NDJ
220830	NDJ SER
220830	PIN TUM
220830	ITE
220830	LUB
220830	MUY
220830	SHA
220830	LUL
220831	AMA
220831	ISA
220831	ITE
220831	KAL
220831	KIG
220831	LUB
220831	MAP
220831	MUY
220831	NDJ
220831	PIN
220831	SER
220831	SHA
220831	TUM
220831	LUL
220901	AMA MAP
220901	ITE LUL
220901	MUY NDJ
220901	SER SHA
220901	SER TUM
220901	ISA
220901	KAL
220901	KIG
220901	PIN
220902	AMA ITE
220902	KAL KIG
220902	KAL MUY
220902	MAP NDJ
220902	MAP SER
220902	PIN SHA
220902	ISA
220902	LUB
220902	TUM
220902	LUL
220904	AMA ISA
220904	AMA MAP
220904	MAP MUY
220904	MUY NDJ
220904	MUY SHA
220904	ITE
220904	KAL
220904	KIG
220904	LUB
220904	PIN
220904	SER
220904	TUM
220904	LUL
220906	AMA
220906	ISA
220906	ITE
220906	KAL
220906	KIG
220906	LUB
220906	MAP
220906	MUY
220906	NDJ
220906	PIN
220906	SER
220906	SHA
220906	TUM
220906	LUL
220907	AMA KIG
220907	AMA MUY
220907	MUY NDJ
220907	PIN SER
220907	KAL
220907	LUB
220907	MAP
220907	SHA
220909	AMA KIG
220909	AMA MAP
220909	PIN SHA
220909	ISA
220909	KAL
220909	MUY
220909	NDJ
220909	SER
220909	TUM
220909	LUL
220910	AMA ISA
220910	ITE MAP
220910	MUY NDJ
220910	MUY TUM
220910	PIN SER
220910	KAL
220910	KIG
220910	LUB
220910	SHA
220910	LUL
220911	ISA
220911	KAL
220911	LUB
220911	MUY
220911	NDJ
220911	TUM
220911	LUL
220913	AMA ITE
220913	AMA MAP
220913	MUY NDJ
220913	SER SHA
220913	SER LUL
220913	KAL
220913	KIG
220913	PIN
220915	AMA KAL
220915	AMA MAP
220915	KAL KIG
220915	KIG SHA
220915	MUY NDJ
220915	PIN SER
220915	PIN TUM
220915	ISA
220915	ITE
220915	LUB
220915	LUL
220916	AMA ISA
220916	AMA KAL
220916	KIG PIN
220916	MAP PIN
220916	ITE
220916	LUB
220916	MUY
220916	NDJ
220916	SER
220916	SHA
220916	TUM
220916	LUL
220917	AMA
220917	ITE
220917	KAL
220917	KIG
220918	AMA ITE
220918	AMA KAL
220918	AMA MAP
220918	ISA TUM
220918	ISA LUL
220918	KIG SER
220918	MUY SHA
220918	LUB
220918	NDJ
220918	PIN
220921	KAL
220921	MUY
220921	TUM
220921	LUL
220923	AMA KAL
220923	AMA MAP
220923	KAL KIG
220923	MUY NDJ
220923	PIN SER
220923	ISA
220923	LUL
220924	AMA ISA
220924	AMA MAP
220924	KAL KIG
220924	KAL MUY
220924	MUY NDJ
220924	SHA TUM
220924	ITE
220924	PIN
220924	SER
220924	LUL
220927	AMA ITE
220927	AMA KAL
220927	MUY NDJ
220927	SER SHA
220927	TUM LUL
220927	ISA
220927	KIG
220927	MAP
220927	PIN
220929	ISA
220929	KAL
220929	LUB
220929	MUY
220929	TUM
220930	AMA ITE
220930	AMA MUY
220930	AMA NDJ
220930	KAL KIG
220930	KAL SER
220930	PIN TUM
220930	ISA
220930	LUB
220930	MAP
220930	SHA
220930	LUL
221001	AMA MAP
221001	AMA LUL
221001	ISA KAL
221001	MAP TUM
221001	ITE
221001	KIG
221001	LUB
221001	MUY
221001	NDJ
221001	PIN
221001	SER
221001	SHA
221002	AMA MAP
221002	AMA NDJ
221002	ISA MUY
221002	KAL KIG
221002	KAL TUM
221002	KIG SHA
221002	ITE
221002	PIN
221002	LUL
221003	AMA MAP
221003	KIG SHA
221003	MUY NDJ
221003	ISA
221003	ITE
221003	KAL
221003	PIN
221003	SER
221004	AMA KAL
221004	AMA MUY
221004	MAP NDJ
221004	PIN TUM
221004	PIN LUL
221004	ISA
221004	ITE
221004	SER
221004	SHA
221005	AMA MAP
221005	AMA PIN
221005	KAL KIG
221005	KAL MUY
221005	MUY NDJ
221005	PIN TUM
221005	ISA
221005	ITE
221005	LUL
221007	AMA KAL
221007	NDJ SHA
221007	ISA
221007	KIG
221007	MAP
221007	MUY
221007	PIN
221007	LUL
221008	AMA KIG
221008	AMA TUM
221008	ITE MUY
221008	MUY NDJ
221008	PIN SHA
221008	ISA
221008	KAL
221008	LUB
221008	MAP
221008	SER
221008	LUL
221009	ISA ITE
221009	ISA MAP
221009	MUY NDJ
221009	MUY LUL
221009	AMA
221009	KAL
221009	KIG
221009	PIN
221009	SER
221009	SHA
221011	AMA KIG
221011	AMA MUY
221011	MAP PIN
221011	MAP SHA
221011	ISA
221011	ITE
221011	KAL
221011	LUB
221011	NDJ
221011	SER
221011	TUM
221011	LUL
221012	AMA SER
221012	MUY NDJ
221012	ITE
221012	KAL
221012	KIG
221012	MAP
221012	SHA
221012	TUM
221012	LUL
221013	AMA KIG
221013	MAP NDJ
221013	PIN SER
221013	ISA
221013	ITE
221013	KAL
221013	LUB
221013	MUY
221013	SHA
221013	TUM
221013	LUL
221014	AMA KAL
221014	AMA MUY
221014	ISA LUB
221014	ISA SER
221014	KAL KIG
221014	MUY NDJ
221014	PIN SER
221014	PIN SHA
221014	ITE
221014	MAP
221014	TUM
221014	LUL
221017	AMA ITE
221017	AMA MAP
221017	ITE SER
221017	MAP NDJ
221017	ISA
221017	KAL
221017	KIG
221017	LUB
221017	MUY
221017	PIN
221017	SHA
221017	TUM
221017	LUL
221019	AMA KAL
221019	KIG MAP
221019	PIN SER
221019	SHA LUL
221019	ISA
221019	ITE
221019	LUB
221019	MUY
221019	NDJ
221019	TUM
221020	AMA MAP
221020	AMA SER
221020	KAL SHA
221020	MUY NDJ
221020	SHA TUM
221020	ISA
221020	ITE
221020	KIG
221020	LUB
221020	PIN
221020	LUL
221021	AMA LUB
221021	ISA ITE
221021	LUB MUY
221021	PIN SER
221021	PIN LUL
221021	KAL
221021	KIG
221021	MAP
221021	NDJ
221021	SHA
221021	TUM
221022	ITE KAL
221022	LUB MUY
221022	MUY SHA
221022	SER LUL
221022	AMA
221022	ISA
221022	KIG
221022	MAP
221022	NDJ
221022	PIN
221022	TUM
221024	AMA ISA
221024	AMA MUY
221024	KAL NDJ
221024	PIN SER
221024	PIN SHA
221024	ITE
221024	KIG
221024	LUB
221024	MAP
221024	TUM
221024	LUL
221025	AMA ITE
221025	AMA MAP
221025	AMA MUY
221025	MUY NDJ
221025	SER SHA
221025	ISA
221025	KAL
221025	KIG
221025	LUB
221025	PIN
221025	TUM
221025	LUL
221026	AMA ITE
221026	AMA KIG
221026	KIG MUY
221026	MUY NDJ
221026	ISA
221026	KAL
221026	LUB
221026	MAP
221026	PIN
221026	SER
221026	SHA
221026	TUM
221026	LUL
221027	AMA ITE
221027	AMA SHA
221027	ISA
221027	KAL
221027	KIG
221027	MAP
221027	MUY
221027	NDJ
221027	PIN
221027	LUL
221028	KAL KIG
221028	KAL PIN
221028	MAP SHA
221028	AMA
221028	ISA
221028	MUY
221028	NDJ
221028	SER
221028	LUL
221029	KAL NDJ
221029	MAP PIN
221029	MAP SHA
221029	MUY LUL
221029	AMA
221029	ISA
221029	ITE
221029	LUB
221029	SER
221029	TUM
221030	AMA ISA
221030	AMA MUY
221030	ITE TUM
221030	KAL KIG
221030	KAL MAP
221030	KAL NDJ
221030	KIG SHA
221030	MUY SER
221030	MUY LUL
221030	NDJ PIN
221030	LUB
221101	AMA ISA
221101	AMA SHA
221101	ITE LUL
221101	KAL KIG
221101	KIG LUB
221101	MAP TUM
221101	MUY SHA
221101	PIN LUL
221101	NDJ
221101	SER
221102	ISA TUM
221102	KAL PIN
221102	KIG NDJ
221102	PIN SHA
221102	AMA
221102	ITE
221102	MAP
221102	MUY
221102	SER
221102	LUL
221103	AMA MUY
221103	ITE MAP
221103	KAL KIG
221103	LUB SHA
221103	NDJ SER
221103	ISA
221103	PIN
221103	TUM
221103	LUL
221105	AMA KIG
221105	AMA NDJ
221105	ITE KAL
221105	MUY NDJ
221105	SHA TUM
221105	SHA LUL
221105	ISA
221105	LUB
221105	MAP
221105	PIN
221105	SER
221106	AMA ISA
221106	AMA MUY
221106	ITE PIN
221106	PIN LUL
221106	KAL
221106	KIG
221106	LUB
221106	MAP
221106	NDJ
221106	SER
221106	SHA
221106	TUM
221107	AMA MAP
221107	AMA NDJ
221107	ISA MUY
221107	KAL KIG
221107	MAP SHA
221107	ITE
221107	LUB
221107	PIN
221107	SER
221107	TUM
221107	LUL
221109	AMA LUL
221109	ITE NDJ
221109	MUY TUM
221109	ISA
221109	KAL
221109	KIG
221109	LUB
221109	MAP
221109	PIN
221109	SER
221109	SHA
221110	AMA ISA
221110	AMA NDJ
221110	KAL SHA
221110	MUY LUL
221110	ITE
221110	KIG
221110	MAP
221110	PIN
221111	AMA ITE
221111	AMA MAP
221111	KAL MUY
221111	MAP PIN
221111	NDJ SHA
221111	SHA LUL
221111	ISA
221111	KIG
221111	TUM
221114	AMA ITE
221114	AMA KAL
221114	KAL MAP
221114	KAL PIN
221114	PIN SHA
221114	SER LUL
221114	ISA
221114	KIG
221114	LUB
221114	MUY
221114	NDJ
221114	TUM
221130	AMA KIG
221130	MUY NDJ
221130	SER LUL
221130	ISA
221130	ITE
221130	KAL
221130	MAP
221130	PIN
221130	SHA
221201	AMA ISA
221201	MAP PIN
221201	PIN SHA
221201	SHA TUM
221201	ITE
221201	KAL
221201	KIG
221201	LUB
221201	MUY
221201	NDJ
221201	SER
221201	LUL
221202	AMA MAP
221202	AMA SHA
221202	KAL KIG
221202	KIG MUY
221202	MUY NDJ
221202	ISA
221202	PIN
221202	SER
221202	LUL
221203	AMA ISA
221203	AMA MAP
221203	AMA NDJ
221203	NDJ SHA
221203	KAL
221203	KIG
221203	MUY
221203	PIN
221203	LUL
221204	AMA KAL
221204	AMA KIG
221204	ISA SHA
221204	PIN SHA
221204	ITE
221204	LUB
221204	MAP
221204	SER
221204	TUM
221204	LUL
221205	AMA TUM
221205	KAL KIG
221205	ISA
221205	LUB
221205	MAP
221205	MUY
221205	NDJ
221205	PIN
221205	SER
221205	SHA
221205	LUL
221207	AMA MAP
221207	KIG LUB
221207	NDJ LUL
221207	KAL
221207	PIN
221207	SHA
221208	AMA KAL
221208	KAL KIG
221208	KIG MUY
221208	KIG NDJ
221208	MAP SER
221208	PIN SHA
221208	TUM LUL
221208	ISA
221208	ITE
221208	LUB
221210	AMA ISA
221210	AMA MUY
221210	AMA NDJ
221210	KAL KIG
221210	MAP PIN
221210	MAP SER
221210	SER LUL
221210	ITE
221210	LUB
221210	SHA
221210	TUM
221211	AMA KAL
221211	KAL KIG
221211	KAL MAP
221211	MUY NDJ
221211	MUY SHA
221211	ISA
221211	ITE
221211	LUB
221211	PIN
221211	TUM
221211	LUL
221213	AMA KAL
221213	AMA MUY
221213	KAL KIG
221213	MUY SHA
221213	ISA
221213	ITE
221213	MAP
221213	NDJ
221213	PIN
221213	LUL
221214	AMA ISA
221214	AMA MAP
221214	MAP MUY
221214	MUY NDJ
221214	PIN SER
221214	PIN TUM
221214	ITE
221214	KAL
221214	KIG
221214	LUB
221214	SHA
221214	LUL
221215	AMA ISA
221215	AMA ITE
221215	ITE MAP
221215	MAP PIN
221215	SHA TUM
221215	KAL
221215	KIG
221215	MUY
221215	NDJ
221215	SER
221215	LUL
221217	AMA KIG
221217	KIG MUY
221217	ISA
221217	KAL
221217	MAP
221217	NDJ
221217	PIN
221217	SHA
221217	TUM
221217	LUL
